# Supplementary material for: Is the Hitchcock Story Really True? Public Opinion on Hooded Crows in Cities as Input to Management
Source: Animals (Basel). 2022 May 7;12(9):1207. doi: 10.3390/ani12091207 (PMC9105359; doi:10.3390/ani12091207)
Supplement: Supplementary file 1 [file animals-12-01207-s001.zip]

Archive with 8 entries (6 files):
- certificate_Etics_Committee.pdf
- Crow_survey_questionnaire.xlsx
- Supplementary File 1.pdf
- Supplementary File 2.pdf
- Supplementary materials_Captions_LKetal..pdf
- The following supporting information can be downloaded at_ www.mdpi.com/
- The following supporting information can be downloaded at_ www.mdpi.com/xxx/
- The following supporting information can be downloaded at_ www.mdpi.com/xxx/s1, Figure S1_ title
