# Supplementary material for: Is the Hitchcock Story Really True? Public Opinion on Hooded Crows in Cities as Input to Management
Source: Animals (Basel). 2022 May 7;12(9):1207. doi: 10.3390/ani12091207 (PMC9105359; doi:10.3390/ani12091207)
Supplement: Supplementary file 1 [file animals-12-01207-s001.zip › Crow_survey_questionnaire.xlsx]

## Sheet: Demographics
	Gender	man	woman
	Age	under 19	20-39	40-59	over 60
	Educational level	primary school	high school	higher education	BA, MA degree or Ph.D. degree
	Living area	city center	suburb	village	countryside
	Membership in hunting organizations	yes	no
	Membership in any nature/animal protection organization	yes	no

## Sheet: Identification of crows
	name, photo
	I would recognize a bird in the natural environement			yes	no
	Hooded crow
	Rook
	Magpie
	Jackdaw
	Jay

## Sheet: Personal negative experiences
	Negative experiences with hooded crows
		I have personal experiences	I heard from others	I know from the media	I don't have personal experiences
1	Ate fruit or walnuts
2	Ripped garbage bags and rummaged through them
3	Damaged field crops
4	Ate a small bird
5	Contaminated goods with feces
6	Ate eggs or hatchlings in a nest
7	Damaged residential buildings
8	Attacked an adult domestic animal (e.g., a dog or a cat)
9	Damaged a car
10	Killed and ate the young of domestic animal
11	Attacked an adult person
12	Attacked a child
13	Stolen something
14	Scared with it's voice
15	Damaged garden products

## Sheet: Opinions on the coexistence 
	Opinions on the coexistence between people and crows
		completely disagree	disagree	neither disagree nor agree	agree	completely agree
1	I would like to be involved in projects connected to raising awareness about crows and education of citizens.
2	Colonization of cities by crows is a problem that should be solved.
3	For management of crow numbers, all measures decreed by experts should be allowed.
4	I have no trouble accepting measures for the reduction of crow numbers, and I support these.
5	Damage caused by crows is so minor that it does not justify the acceptance of measures for reducing their numbers.
6	The number of crows should be reduced regardless of the habitat.
7	We should leave crows alone, because their population will achieve a natural balance.
8	We should protect and safeguard crows regardless of their habitat.
9	I would like to participate in measure taken toward reducing the number of crows.
10	The hooded crow is only one of many bird species, all of which should be protected without additional limitation.
11	I would sign a petition against measures for reducing the number of crows.
12	If crows cause damage, this should be reimbursed, but it should not be a reason for accepting measures for reducing their numbers.
13	Crows should be deprived of the status of game species because that would enable their better protection.
14	Only the numbers of crows living in cities should be reduced.
15	City crows should be protected without limitation.
16	The imposition of measures for reducing the number of crows is a consequence of pressure from the hunting lobby, so that hunters could shoot them.
17	Crows are wild animals and they do not belong to cities, so they should be removed from urban environments.
18	Crows should be deprived of the status of game species, which would allow unlimited contol measures.
19	Magagement of crows is beyond my scope and should be delegated to those who have such competences.
20	We should raise the number of city crows because they contribute to the enrichment of cities.
21	I am indifferent toward crows, have no interest in them or any problem related to them.

## Sheet: Acceptability of measures to ..
	Acceptability of proposed measures aimed at reducing crow numbers
		completely unaccepted	unacceptable	neither unacceptable nor acceptable	acceptable	completely acceptable
1	Persecution of crows at nesting time, using domesticated birds of prey (falconry).
2	Scaring crows using techniques that do not cause noise.
3	Shooting adult crows on farmland and in the natural environment.
4	All appropriate measures to control the number of adult crows performed by authorized persons.
5	All measures to control the success of nesting.
6	Use of traps for the capture of crows in urban areas.
7	All measures for scaring crows.
8	Chemical sterilisation of crows.
9	Use of traps on farmland or in the countryside.
10	Scaring crows with noise.
11	Physical removal of crows' nests in urban areas - e.g., with water jets or manually by ladder or tree climbing.
12	Removal of chicks or eggs from nests.
13	Shooting adult crows in urban areas.
14	Crows should receive protection status similar to that of rats, and could be eliminated by anyone.
15	Setting poisoned bait for crows.
16	Shooting crow chicks in nests.
